# Supplementary material for: A P-Glycoprotein Is Linked to Resistance to the Bacillus thuringiensis Cry3Aa Toxin in a Leaf Beetle
Source: Toxins (Basel). 2016 Dec 5;8(12):362. doi: 10.3390/toxins8120362 (PMC5198556; doi:10.3390/toxins8120362)
Supplement: Supplementary file 1 [file toxins-08-00362-s001.zip]

Archive with 3 entries (2 files):
- toxins-153443-suppl-done/dataset.xlsx
- toxins-153443-suppl-done/toxins-153443-supplementary done.pdf
- toxins-153443-suppl-done/
