# Supplementary material for: A P-Glycoprotein Is Linked to Resistance to the Bacillus thuringiensis Cry3Aa Toxin in a Leaf Beetle
Source: Toxins (Basel). 2016 Dec 5;8(12):362. doi: 10.3390/toxins8120362 (PMC5198556; doi:10.3390/toxins8120362)
Supplement: Supplementary file 1 [file toxins-08-00362-s001.zip › toxins-153443-suppl-done/dataset.xlsx]

## Sheet: Backcross 2011
	Family	Individual	Phenotype	Genotype ABCB1	sequencing plate	position on plate
	grandparent	female	S	ss	plate 1	A1			Genotype	number	percent	dead	alive	alive (%)	dead (%)
	grandparent	male	R	rr	plate 1	B1			rr	54	39.7059	4	50	36.7647	2.94118
	1'	mother	R	rr	plate 1	C1			rs	73	53.6765	65	8	5.88235	47.7941
	1'	father	(F1) S	rs	plate 1	D1			no data	9	6.61765	6	3	2.20588	4.41176
	2'	mother	R	rr	plate 1	E1			Total	136	100	75	61	44.8529	55.1471
	2'	father	(F1) S	rs	plate 1	F1
	3'	mother	R	rr	plate 1	G1
	3'	father	(F1) S	rs	plate 1	H1
	5'	mother	(F1) S	rs	plate 1	A2
	5'	father	R	rr	plate 1	B2
	8'	mother	(F1) S	rs	plate 1	C2
	8'	father	R	rr	plate 1	D2
	13'	mother	(F1) S	rs	plate 1	G2
	13'	father	R	rr	plate 1	H2
	14'	mother	(F1) S	rs	plate 1	A3
	14'	father	R	rr	plate 1	B3
	1'	C1.1	R	rr	plate 1	C3
	1'	C1.2	R	no data	plate 1	D3
	1'	C1.3	R	rr	plate 1	E3
	1'	C2.1	R	rr	plate 1	F3
	1'	C2.2	R	rr	plate 1	G3
	1'	C3.1	R	rr	plate 1	H3
	1'	C3.2	R	no data	plate 1	A4
	1'	C4.1	S	rs	plate 1	B4
	1'	C4.2	S	rs	plate 1	C4
	1'	C4.3	S	rs	plate 1	D4
	1'	C4.4	S	rs	plate 1	E4
	1'	C4.5	S	rs	plate 1	F4
	1'	C4.6	S	rs	plate 1	G4
	1'	C5.1	S	rs	plate 1	H4
	1'	C5.2	S	no data	plate 1	A5
	1'	C5.3	S	rs	plate 1	B5
	1'	C6.1	S	rs	plate 1	C5
	1'	C6.2	S	rs	plate 1	D5
	1'	C7.1	S	no data	plate 1	E5
	1'	C8.1	S	no data	plate 1	F5
	1'	C8.2	S	rs	plate 1	G5
	1'	C9.1	S	rs	plate 1	H5
	1'	C9.2	S	no data	plate 1	A6
	1'	C9.3	S	rs	plate 1	B6
	2'	D1.1	R	rr	plate 1	C6
	2'	D2.1	R	rr	plate 1	D6
	2'	D2.2	R	rr	plate 1	E6
	2'	D3.1	R	rr	plate 1	F6
	2'	D3.2	R	rr	plate 1	G6
	2'	D4.1	R	rs (!)	plate 1	H6
	2'	D4.2	R	rs (!)	plate 1	A7
	2'	D5.1	R	rr	plate 1	B7
	2'	D5.2	R	rr	plate 1	C7
	2'	D6.1	R	rr	plate 1	D7
	2'	D6.2	R	rr	plate 1	E7
	2'	D6.3	R	rr	plate 1	F7
	2'	D7.1	S	rs	plate 1	G7
	2'	D7.2	S	rs	plate 1	H7
	2'	D8.1	S	rs	plate 1	A8
	2'	D9.1	S	rs	plate 1	B8
	2'	D9.2	S	rs	plate 1	C8
	2'	D10.1	S	rs	plate 1	D8
	2'	D10.2	S	rs	plate 1	E8
	2'	E1.1	S	rs	plate 1	F8
	2'	E1.2	S	rs	plate 1	G8
	2'	E1.3	S	rr (!)	plate 1	H8
	3'	F1.1	R	rr	plate 1	A9
	3'	F2.1	R	rr	plate 1	B9
	3'	F2.2	R	rr	plate 1	C9
	3'	F2.3	R	rr	plate 1	D9
	3'	F3.1	R	rr	plate 1	E9
	3'	F4.1	R	rr	plate 1	F9
	3'	F4.2	R	rr	plate 1	G9
	3'	F4.3	R	rr	plate 1	H9
	3'	F5.1	S	rs	plate 1	A10
	3'	F6.1	S	rs	plate 1	B10
	3'	F6.2	S	rs	plate 1	C10
	3'	F6.3	S	rs	plate 1	D10
	3'	F6.4	S	rs	plate 1	E10
	3'	F6.5	S	rs	plate 1	F10
	3'	F6.6	S	rs	plate 1	G10
	3'	F7.1	S	rs	plate 1	H10
	3'	F7.2	S	rs	plate 1	A11
	3'	F7.3	S	rs	plate 1	B11
	3'	F7.4	S	rs	plate 1	C11
	3'	F8.1	S	rs	plate 1	D11
	5'	G1.1	R	rr	plate 1	E11
	5'	G2.1	S	rs	plate 1	F11
	5'	G2.2	S	rs	plate 1	G11
	5'	G2.3	S	rs	plate 1	H11
	5'	G3.1	S	rs	plate 1	A12
	5'	G4.1	S	rs	plate 1	B12
	5'	G4.2	S	rr (!)	plate 1	C12
	8'	H1.1	R	rr	plate 1	D12
	8'	H2.1	R	rr	plate 1	E12
	8'	H3.1	R	rr	plate 1	F12
	8'	H3.2	R	rr	plate 1	G12
	8'	H3.3	R	rr	plate 1	H12
	8'	H3.4	R	rr	plate 2	A1
	8'	H4.1	R	rr	plate 2	B1
	8'	H5.1	S	rs	plate 2	C1
	8'	H5.2	S	rs	plate 2	D1
	8'	H6.1	R	no data	plate 2	E1
	8'	H7.1	S	rs	plate 2	F1
	8'	H7.2	S	rs	plate 2	G1
	8'	H8.1	S	rs	plate 2	H1
	8'	H8.2	S	rs	plate 2	A2
	8'	H8.3	S	rs	plate 2	B2
	8'	H9.1	S	rs	plate 2	C2
	8'	H9.2	S	rs	plate 2	D2
	8'	H9.3	S	rs	plate 2	E2
	8'	H10.1	S	rs	plate 2	F2
	8'	I1.1	S	no data	plate 2	G2
	13'	L1.1	R	rr	plate 2	D5
	13'	L2.1	R	rr	plate 2	E5
	13'	L3.1	R	rs (!)	plate 2	F5
	13'	L3.2	R	rs (!)	plate 2	G5
	13'	L3.3	R	rr	plate 2	H5
	13'	L4.1	R	rs (!)	plate 2	A6
	13'	L5.1	R	rr	plate 2	B6
	13'	L5.2	R	rr	plate 2	C6
	13'	L5.3	R	rr	plate 2	D6
	13'	L6.1	R	rr	plate 2	E6
	13'	L7.1	S	rs	plate 2	F6
	13'	L7.2	S	rs	plate 2	G6
	13'	L7.3	S	rs	plate 2	H6
	13'	L8.1	S	rr (!)	plate 2	A7
	13'	L8.2	S	rs	plate 2	B7
	13'	L9.1	S	rs	plate 2	C7
	13'	L9.2	S	rs	plate 2	D7
	13'	L10.1	S	rs	plate 2	E7
	13'	L10.2	S	rs	plate 2	F7
	13'	L10.3	S	rs	plate 2	G7
	14'	N1.1	R	rr	plate 2	H7
	14'	N1.2	R	rr	plate 2	A8
	14'	N1.3	R	rr	plate 2	B8
	14'	N2.1	R	rr	plate 2	C8
	14'	N3.1	R	rs (!)	plate 2	D8
	14'	N3.2	R	rs (!)	plate 2	E8
	14'	N3.3	R	rr	plate 2	F8
	14'	N4.1	R	rr	plate 2	G8
	14'	N4.2	R	rr	plate 2	H8
	14'	N5.1	R	rr	plate 2	A9
	14'	N5.2	R	rr	plate 2	B9
	14'	N5.3	R	rr	plate 2	C9
	14'	N5.4	R	rs (!)	plate 2	D9
	14'	N6.1	R	rr	plate 2	E9
	14'	N6.2	R	rr	plate 2	F9
	14'	N6.3	S	rs	plate 2	G9
	14'	N7.1	S	rs	plate 2	H9
	14'	N8.1	S	rs	plate 2	A10
	14'	N9.1	S	rr (!)	plate 2	B10
	14'	N9.2	S	rs	plate 2	C10
	14'	N9.3	S	rs	plate 2	D10
	14'	N9.4	S	rs	plate 2	E10
	14'	N10	S	no data	plate 2	F10

## Sheet: Family48
	Family	Individual	Phenotype	Genotype ABCB1
	Grandmother	_0094	R	rr					Genotype	number	percent	dead	alive	alive (%)	dead (%)
	Grandfather	_0093	S	ss					rr	28	46.6667	1	27	45	1.66667
	mother	_0096	R	rr					rs	31	51.6667	31	0	0	51.6667
	father	_0095	F1 (S)	rs					no data	1	1.66667	0	1	1.66667	0
	_048	_1101	S	rs					Total	60	100	32	28	46.6667	53.3333
	_048	_1102	R	rr
	_048	_1103	S	rs
	_048	_1104	R	rr
	_048	_1105	R	rr
	_048	_1106	S	rs
	_048	_1107	R	rr
	_048	_1108	R	rr
	_048	_1109	S	rs
	_048	_1110	S	rs
	_048	_1111	R	rr
	_048	_1112	R	rr
	_048	_1113	S	rs
	_048	_1114	R	rr
	_048	_1115	S	rs
	_048	_1116	R	rr
	_048	_1117	R	rr
	_048	_1118	S	rs
	_048	_1119	R	rr
	_048	_1120	S	rs
	_048	_1121	R	rr
	_048	_1122	S	rs
	_048	_1123	R	rr
	_048	_1124	R	rr
	_048	_1125	S	rr (!)
	_048	_1126	S	rs
	_048	_1127	S	rs
	_048	_1128	S	rs
	_048	_1129	S	rs
	_048	_1130	S	rs
	_048	_1131	R	rr
	_048	_1132	R	rr
	_048	_1133	R	rr
	_048	_1134	R	rr
	_048	_1135	R	rr
	_048	_1136	R	rr
	_048	_1137	S	rs
	_048	_1138	S	rs
	_048	_1139	S	rs
	_048	_1140	R	rr
	_048	_1141	S	rs
	_048	_1142	R	rr
	_048	_1143	R	rr
	_048	_1144	S	rs
	_048	_1145	R	no data
	_048	_1146	S	rs
	_048	_1147	S	rs
	_048	_1148	S	rs
	_048	_1149	R	rr
	_048	_1150	S	rs
	_048	_1151	R	rr
	_048	_1152	S	rs
	_048	_1153	S	rs
	_048	_1154	S	rs
	_048	_1155	S	rs
	_048	_1156	S	rs
	_048	_1157	S	rs
	_048	_1158	R	rr
	_048	_1159	R	rr
	_048	_1160	S	rs

## Sheet: Family 58
	Family	Individual	Phenotype	Genotype ABCB1
	Grandmother	_0084	S	ss				Genotype	number	percent	dead	alive	alive (%)	dead (%)	alive (%)
	Grandfather	_0083	R	rr				rr	18	46.1538	0	18	46.1538	0	46.1538
	mother	_0116	F1 (S)	rs				rs	21	53.8462	21	0	0	53.8462	0
	father	_0115	R	rr				Total	39	100	21	18	46.1538	53.8462
	_058	_1301	R	rr
	_058	_1302	S	rs
	_058	_1303	S	rs
	_058	_1304	R	rr
	_058	_1305	S	rs
	_058	_1306	S	rs
	_058	_1307	R	rr
	_058	_1308	R	rr
	_058	_1309	S	rs
	_058	_1310	R	rr
	_058	_1311	R	rr
	_058	_1312	S	rs
	_058	_1313	S	rs
	_058	_1314	S	rs
	_058	_1315	R	rr
	_058	_1316	S	rs
	_058	_1317	R	rr
	_058	_1318	S	rs
	_058	_1319	S	rs
	_058	_1320	S	rs
	_058	_1321	R	rr
	_058	_1322	R	rr
	_058	_1323	R	rr
	_058	_1324	S	rs
	_058	_1325	R	rr
	_058	_1326	R	rr
	_058	_1327	R	rr
	_058	_1328	S	rs
	_058	_1329	S	rs
	_058	_1330	S	rs
	_058	_1331	R	rr
	_058	_1332	S	rs
	_058	_1333	S	rs
	_058	_1334	S	rs
	_058	_1335	R	rr
	_058	_1336	S	rs
	_058	_1337	R	rr
	_058	_1338	R	rr
	_058	_1339	S	rs

## Sheet: Gstatistics
G-statistic Calculations							G-statistics, Sokal & Rohlf Box 16.4
		CtABCB1 genotype
	Cross	rr	rs			f*lnf	rr	rs		sum
	Family48	28	31	59		F48	93.3017	106.454	240.575	199.755
	Family58	18	21	39		F58	52.0267	63.935	142.879	115.962
	2011	54	73	127		2011	215.405	313.204	615.212	528.609
		100	125	225			460.517	603.539	1218.62		1064.06	b
						sum	360.734	483.592
		0.444444	0.555556							844.326	a
									998.665	c
							Mendelian expectations			1218.62	d
							ln(1/2)	ln(1/2)
							-0.693147	-0.693147
	Heterogeneity across families				P > 0.7		df=2	0.453303	GH = 2(a-b-c+d)		**same as 4 MxP independence below
	Deviation from 50:50				P > 0.1		df=1	2.78352	GP=2(b - 100*ln(1/2) - 125*ln(1/2)-d)
	Total G				P > 0.3		df=3	3.23682	GT = GH + GP
P	S	M										G-statistics, Sokal & Rohlf Box 16.6
A=3	B=2	C=2					with Yates Correction
		rr	rs				rr	rs			f*lnf	rr	rs		1 Sum flnf	2 sum R C flnf	3 n ln n	G=2(1-2+3)
Family48	alive R	27	0	27		alive R	26.5	0.5	27		alive R	86.8443	-0.346574	88.9876	191.347	399.646	240.575	64.5497
	dead S	1	31	32		dead S	1.5	30.5	32		dead S	0.608198	104.241	110.904
		28	31	59			28	31	59			93.3017	106.454	240.575
Family58	alive R	18	0	18		alive R	17.5	0.5	18		alive R	50.0885	-0.346574	52.0267	111.314	231.923	142.879	44.5393
	dead S	0	21	21		dead S	0.5	20.5	21		dead S	-0.346574	61.9187	63.935
		18	21	39			18	21	39			52.0267	63.935	142.879
2011	alive R	50	8	58		alive R	49.5	8.5	58		alive R	193.148	18.1906	235.506	486.856	1056.27	615.212	91.601
	dead S	4	65	69		dead S	4.5	64.5	69		dead S	6.76835	268.75	292.153
		54	73	127			54	73	127			215.405	313.204	615.212
Total	alive R	95	8	103		alive R	93.5	9.5	103		alive R	424.299	21.3873	477.377	1006.39	2127.52	1218.62	194.986
	dead S	5	117	122		dead S	6.5	115.5	122		dead S	12.1667	548.541	586.091
		100	125	225			100	125	225			460.517	603.539	1218.62
		a+d	n	% accounted for
Family48		58	59	0.983051
												G-statistics, 3-way table, Sokal & Rohlf Box 16.9
												a = sum f lnf PxSxM		789.517
Family58		39	39	1								b = sum f lnf PxS		843.512
												c = sum f lnf PxM		844.326
												d = sum f lnF MxS		1006.39
												e = sum f ln f P		998.665
2011		115	127	0.905512								f = sum f lnf M		1064.06
												g = sum f lnf S		1063.47
												h = grand total		1218.62
2015		97	98	0.989796
											3. joint indep	G = 2(a - (e+f+g) +2h)		201.146	df=7	df=ABC - (A-1) - (B-1) - (C-1) -1
											4. MxP indep	G = 2(c - (e+f) +h)		0.453303	df=2	df=AC - (A-1) - (C-1) -1
Total		212	225	0.942222
										interaction of genotype & survivorship	7. MxS indep	G = 2(d - (f+g) + h)		194.986	df=1
											8. PxMxS			5.70438	df=2
											G = 2(a - (b+c+d) +(e+f+g) -h)
										heterogeneity across families	PxS indep	G = 2(b - (e+g) + h)		0.00282883	df=2
											Gtot =sum MxP + MxS + PxS + PxMxS			201.146	df = 2+2+2+1 = 7
														checks with 3	checks with 3
